# Supplementary material for: Construction and validation of a cuproptosis-related diagnostic gene signature for atrial fibrillation based on ensemble learning
Source: Hereditas. 2023 Aug 24;160:34. doi: 10.1186/s41065-023-00297-6 (PMC10464108; doi:10.1186/s41065-023-00297-6)
Supplement: Supplementary file 1 — Supplementary Material 1 [file 41065_2023_297_MOESM1_ESM.xlsx]

## Sheet: Cuproptosis-related genes
Cuproptosis-related Genes
FDX1
LIPT1
LIAS
DLD
DBT
GCSH
DLST
DLAT
PDHA1
PDHB
SLC31A1
ATP7A
ATP7B
